# Supplementary material for: Comprehensive analysis of correlation coefficients estimated from pooling heterogeneous microarray data
Source: BMC Bioinformatics. 2013 Jul 4;14:214. doi: 10.1186/1471-2105-14-214 (PMC3765419; doi:10.1186/1471-2105-14-214)
Supplement: Additional file 2 — This file gives detailed information about treatment conditions and number of biological replicates in each of the 10 microarray experiments of our example data set. [file 1471-2105-14-214-S2.xlsx]

## Sheet: Sheet1
Abiotic Stress	Cell files names	Observations
COLD	COLD_12H_ROOT_REP1
COLD	COLD_12H_ROOT_REP2
COLD	COLD_12H_SHOOT_REP1
COLD	COLD_12H_SHOOT_REP2
COLD	COLD_1H_ROOT_REP1
COLD	COLD_1H_ROOT_REP2
COLD	COLD_1H_SHOOT_REP1
COLD	COLD_1H_SHOOT_REP2
COLD	COLD_24H_ROOT_REP1
COLD	COLD_24H_ROOT_REP2
COLD	COLD_24H_SHOOT_REP1
COLD	COLD_24H_SHOOT_REP2
COLD	COLD_30MIN_ROOT_REP1
COLD	COLD_30MIN_ROOT_REP2
COLD	COLD_30MIN_SHOOT_REP1
COLD	COLD_30MIN_SHOOT_REP2
COLD	COLD_3H_ROOT_REP1
COLD	COLD_3H_ROOT_REP2
COLD	COLD_3H_SHOOT_REP1
COLD	COLD_3H_SHOOT_REP2
COLD	COLD_6H_ROOT_REP1
COLD	COLD_6H_ROOT_REP2
COLD	COLD_6H_SHOOT_REP1
COLD	COLD_6H_SHOOT_REP2
COLD_CONTROL	COLD_CONTROL_12H_ROOT_REP1
COLD_CONTROL	COLD_CONTROL_12H_ROOT_REP2
COLD_CONTROL	COLD_CONTROL_12H_SHOOT_REP1
COLD_CONTROL	COLD_CONTROL_12H_SHOOT_REP2
COLD_CONTROL	COLD_CONTROL_1H_ROOT_REP1
COLD_CONTROL	COLD_CONTROL_1H_ROOT_REP2
COLD_CONTROL	COLD_CONTROL_1H_SHOOT_REP1
COLD_CONTROL	COLD_CONTROL_1H_SHOOT_REP2
COLD_CONTROL	COLD_CONTROL_24H_ROOT_REP1
COLD_CONTROL	COLD_CONTROL_24H_ROOT_REP2
COLD_CONTROL	COLD_CONTROL_24H_SHOOT_REP1
COLD_CONTROL	COLD_CONTROL_24H_SHOOT_REP2
COLD_CONTROL	COLD_CONTROL_30MIN_ROOT_REP1
COLD_CONTROL	COLD_CONTROL_30MIN_ROOT_REP2
COLD_CONTROL	COLD_CONTROL_30MIN_SHOOT_REP1
COLD_CONTROL	COLD_CONTROL_30MIN_SHOOT_REP2
COLD_CONTROL	COLD_CONTROL_3H_ROOT_REP1
COLD_CONTROL	COLD_CONTROL_3H_ROOT_REP2
COLD_CONTROL	COLD_CONTROL_3H_SHOOT_REP1
COLD_CONTROL	COLD_CONTROL_3H_SHOOT_REP2
COLD_CONTROL	COLD_CONTROL_6H_ROOT_REP1
COLD_CONTROL	COLD_CONTROL_6H_ROOT_REP2
COLD_CONTROL	COLD_CONTROL_6H_SHOOT_REP1
COLD_CONTROL	COLD_CONTROL_6H_SHOOT_REP2
GENOTOXIC	GENOTOXIC_12H_ROOT_REP1
GENOTOXIC	GENOTOXIC_12H_ROOT_REP2
GENOTOXIC	GENOTOXIC_12H_SHOOT_REP1
GENOTOXIC	GENOTOXIC_12H_SHOOT_REP2
GENOTOXIC	GENOTOXIC_1H_ROOT_REP2	TAIR has only data for biological replicate 2 of this treatment condition
GENOTOXIC	GENOTOXIC_1H_SHOOT_REP1
GENOTOXIC	GENOTOXIC_1H_SHOOT_REP2
GENOTOXIC	GENOTOXIC_24H_ROOT_REP1
GENOTOXIC	GENOTOXIC_24H_ROOT_REP2
GENOTOXIC	GENOTOXIC_24H_SHOOT_REP1
GENOTOXIC	GENOTOXIC_24H_SHOOT_REP2
GENOTOXIC	GENOTOXIC_30MIN_ROOT_REP1
GENOTOXIC	GENOTOXIC_30MIN_ROOT_REP2
GENOTOXIC	GENOTOXIC_30MIN_SHOOT_REP1
GENOTOXIC	GENOTOXIC_30MIN_SHOOT_REP2
GENOTOXIC	GENOTOXIC_3H_ROOT_REP1
GENOTOXIC	GENOTOXIC_3H_ROOT_REP2
GENOTOXIC	GENOTOXIC_3H_SHOOT_REP1
GENOTOXIC	GENOTOXIC_3H_SHOOT_REP2
GENOTOXIC	GENOTOXIC_6H_ROOT_REP1
GENOTOXIC	GENOTOXIC_6H_ROOT_REP2
GENOTOXIC	GENOTOXIC_6H_SHOOT_REP1
GENOTOXIC	GENOTOXIC_6H_SHOOT_REP2
GENOTOXIC_CONTROL	GENOTOXIC_CONTROL_12H_ROOT_REP1
GENOTOXIC_CONTROL	GENOTOXIC_CONTROL_12H_ROOT_REP2
GENOTOXIC_CONTROL	GENOTOXIC_CONTROL_12H_SHOOT_REP1
GENOTOXIC_CONTROL	GENOTOXIC_CONTROL_12H_SHOOT_REP2
GENOTOXIC_CONTROL	GENOTOXIC_CONTROL_1H_ROOT_REP1
GENOTOXIC_CONTROL	GENOTOXIC_CONTROL_1H_ROOT_REP2
GENOTOXIC_CONTROL	GENOTOXIC_CONTROL_1H_SHOOT_REP1
GENOTOXIC_CONTROL	GENOTOXIC_CONTROL_1H_SHOOT_REP2
GENOTOXIC_CONTROL	GENOTOXIC_CONTROL_24H_ROOT_REP1
GENOTOXIC_CONTROL	GENOTOXIC_CONTROL_24H_ROOT_REP2
GENOTOXIC_CONTROL	GENOTOXIC_CONTROL_24H_SHOOT_REP1
GENOTOXIC_CONTROL	GENOTOXIC_CONTROL_24H_SHOOT_REP2
GENOTOXIC_CONTROL	GENOTOXIC_CONTROL_30MIN_ROOT_REP1
GENOTOXIC_CONTROL	GENOTOXIC_CONTROL_30MIN_ROOT_REP2
GENOTOXIC_CONTROL	GENOTOXIC_CONTROL_30MIN_SHOOT_REP1
GENOTOXIC_CONTROL	GENOTOXIC_CONTROL_30MIN_SHOOT_REP2
GENOTOXIC_CONTROL	GENOTOXIC_CONTROL_3H_ROOT_REP1
GENOTOXIC_CONTROL	GENOTOXIC_CONTROL_3H_ROOT_REP2
GENOTOXIC_CONTROL	GENOTOXIC_CONTROL_3H_SHOOT_REP1
GENOTOXIC_CONTROL	GENOTOXIC_CONTROL_3H_SHOOT_REP2
GENOTOXIC_CONTROL	GENOTOXIC_CONTROL_6H_ROOT_REP1
GENOTOXIC_CONTROL	GENOTOXIC_CONTROL_6H_ROOT_REP2
GENOTOXIC_CONTROL	GENOTOXIC_CONTROL_6H_SHOOT_REP1
GENOTOXIC_CONTROL	GENOTOXIC_CONTROL_6H_SHOOT_REP2
OSMOTIC	OSMOTIC_12H_ROOT_REP1
OSMOTIC	OSMOTIC_12H_ROOT_REP2
OSMOTIC	OSMOTIC_12H_SHOOT_REP1
OSMOTIC	OSMOTIC_12H_SHOOT_REP2
OSMOTIC	OSMOTIC_1H_ROOT_REP1
OSMOTIC	OSMOTIC_1H_ROOT_REP2
OSMOTIC	OSMOTIC_1H_SHOOT_REP1
OSMOTIC	OSMOTIC_1H_SHOOT_REP2
OSMOTIC	OSMOTIC_24H_ROOT_REP1
OSMOTIC	OSMOTIC_24H_ROOT_REP2
OSMOTIC	OSMOTIC_24H_SHOOT_REP1
OSMOTIC	OSMOTIC_24H_SHOOT_REP2
OSMOTIC	OSMOTIC_30MIN_ROOT_REP1
OSMOTIC	OSMOTIC_30MIN_ROOT_REP2
OSMOTIC	OSMOTIC_30MIN_SHOOT_REP1
OSMOTIC	OSMOTIC_30MIN_SHOOT_REP2
OSMOTIC	OSMOTIC_3H_ROOT_REP1
OSMOTIC	OSMOTIC_3H_ROOT_REP2
OSMOTIC	OSMOTIC_3H_SHOOT_REP1
OSMOTIC	OSMOTIC_3H_SHOOT_REP2
OSMOTIC	OSMOTIC_6H_ROOT_REP1
OSMOTIC	OSMOTIC_6H_ROOT_REP2
OSMOTIC	OSMOTIC_6H_SHOOT_REP1
OSMOTIC	OSMOTIC_6H_SHOOT_REP2
OSMOTIC_CONTROL	OSMOTIC_CONTROL_12H_ROOT_REP1
OSMOTIC_CONTROL	OSMOTIC_CONTROL_12H_ROOT_REP2
OSMOTIC_CONTROL	OSMOTIC_CONTROL_12H_SHOOT_REP1
OSMOTIC_CONTROL	OSMOTIC_CONTROL_12H_SHOOT_REP2
OSMOTIC_CONTROL	OSMOTIC_CONTROL_1H_ROOT_REP1
OSMOTIC_CONTROL	OSMOTIC_CONTROL_1H_ROOT_REP2
OSMOTIC_CONTROL	OSMOTIC_CONTROL_1H_SHOOT_REP1
OSMOTIC_CONTROL	OSMOTIC_CONTROL_1H_SHOOT_REP2
OSMOTIC_CONTROL	OSMOTIC_CONTROL_24H_ROOT_REP1
OSMOTIC_CONTROL	OSMOTIC_CONTROL_24H_ROOT_REP2
OSMOTIC_CONTROL	OSMOTIC_CONTROL_24H_SHOOT_REP1
OSMOTIC_CONTROL	OSMOTIC_CONTROL_24H_SHOOT_REP2
OSMOTIC_CONTROL	OSMOTIC_CONTROL_30MIN_ROOT_REP1
OSMOTIC_CONTROL	OSMOTIC_CONTROL_30MIN_ROOT_REP2
OSMOTIC_CONTROL	OSMOTIC_CONTROL_30MIN_SHOOT_REP1
OSMOTIC_CONTROL	OSMOTIC_CONTROL_30MIN_SHOOT_REP2
OSMOTIC_CONTROL	OSMOTIC_CONTROL_3H_ROOT_REP1
OSMOTIC_CONTROL	OSMOTIC_CONTROL_3H_ROOT_REP2
OSMOTIC_CONTROL	OSMOTIC_CONTROL_3H_SHOOT_REP1
OSMOTIC_CONTROL	OSMOTIC_CONTROL_3H_SHOOT_REP2
OSMOTIC_CONTROL	OSMOTIC_CONTROL_6H_ROOT_REP1
OSMOTIC_CONTROL	OSMOTIC_CONTROL_6H_ROOT_REP2
OSMOTIC_CONTROL	OSMOTIC_CONTROL_6H_SHOOT_REP1
OSMOTIC_CONTROL	OSMOTIC_CONTROL_6H_SHOOT_REP2
SALT	SALT_12H_ROOT_REP1
SALT	SALT_12H_ROOT_REP2
SALT	SALT_12H_SHOOT_REP1
SALT	SALT_12H_SHOOT_REP2
SALT	SALT_1H_ROOT_REP1
SALT	SALT_1H_ROOT_REP2
SALT	SALT_1H_SHOOT_REP1
SALT	SALT_1H_SHOOT_REP2
SALT	SALT_24H_ROOT_REP1
SALT	SALT_24H_ROOT_REP2
SALT	SALT_24H_SHOOT_REP1
SALT	SALT_24H_SHOOT_REP2
SALT	SALT_30MIN_ROOT_REP1
SALT	SALT_30MIN_ROOT_REP2
SALT	SALT_30MIN_SHOOT_REP1
SALT	SALT_30MIN_SHOOT_REP2
SALT	SALT_3H_ROOT_REP1
SALT	SALT_3H_ROOT_REP2
SALT	SALT_3H_SHOOT_REP1
SALT	SALT_3H_SHOOT_REP2
SALT	SALT_6H_ROOT_REP1
SALT	SALT_6H_ROOT_REP2
SALT	SALT_6H_SHOOT_REP1
SALT	SALT_6H_SHOOT_REP2
SALT_CONTROL	SALT_CONTROL_12H_ROOT_REP1
SALT_CONTROL	SALT_CONTROL_12H_ROOT_REP2
SALT_CONTROL	SALT_CONTROL_12H_SHOOT_REP1
SALT_CONTROL	SALT_CONTROL_12H_SHOOT_REP2
SALT_CONTROL	SALT_CONTROL_1H_ROOT_REP1
SALT_CONTROL	SALT_CONTROL_1H_ROOT_REP2
SALT_CONTROL	SALT_CONTROL_1H_SHOOT_REP1
SALT_CONTROL	SALT_CONTROL_1H_SHOOT_REP2
SALT_CONTROL	SALT_CONTROL_24H_ROOT_REP1
SALT_CONTROL	SALT_CONTROL_24H_ROOT_REP2
SALT_CONTROL	SALT_CONTROL_24H_SHOOT_REP1
SALT_CONTROL	SALT_CONTROL_24H_SHOOT_REP2
SALT_CONTROL	SALT_CONTROL_30MIN_ROOT_REP1
SALT_CONTROL	SALT_CONTROL_30MIN_ROOT_REP2
SALT_CONTROL	SALT_CONTROL_30MIN_SHOOT_REP1
SALT_CONTROL	SALT_CONTROL_30MIN_SHOOT_REP2
SALT_CONTROL	SALT_CONTROL_3H_ROOT_REP1
SALT_CONTROL	SALT_CONTROL_3H_ROOT_REP2
SALT_CONTROL	SALT_CONTROL_3H_SHOOT_REP1
SALT_CONTROL	SALT_CONTROL_3H_SHOOT_REP2
SALT_CONTROL	SALT_CONTROL_6H_ROOT_REP1
SALT_CONTROL	SALT_CONTROL_6H_ROOT_REP2
SALT_CONTROL	SALT_CONTROL_6H_SHOOT_REP1
SALT_CONTROL	SALT_CONTROL_6H_SHOOT_REP2
UVB	UVB_12H_ROOT_REP1
UVB	UVB_12H_ROOT_REP2
UVB	UVB_12H_SHOOT_REP1
UVB	UVB_12H_SHOOT_REP2
UVB	UVB_15MIN_ROOT_REP1
UVB	UVB_15MIN_ROOT_REP2
UVB	UVB_15MIN_SHOOT_REP1
UVB	UVB_15MIN_SHOOT_REP2
UVB	UVB_1H_ROOT_REP1
UVB	UVB_1H_ROOT_REP2
UVB	UVB_1H_SHOOT_REP1
UVB	UVB_1H_SHOOT_REP2
UVB	UVB_24H_ROOT_REP1
UVB	UVB_24H_ROOT_REP2
UVB	UVB_24H_SHOOT_REP1
UVB	UVB_24H_SHOOT_REP2
UVB	UVB_30MIN_ROOT_REP1
UVB	UVB_30MIN_ROOT_REP2
UVB	UVB_30MIN_SHOOT_REP1
UVB	UVB_30MIN_SHOOT_REP2
UVB	UVB_3H_ROOT_REP1
UVB	UVB_3H_ROOT_REP2
UVB	UVB_3H_SHOOT_REP1
UVB	UVB_3H_SHOOT_REP2
UVB	UVB_6H_ROOT_REP1
UVB	UVB_6H_ROOT_REP2
UVB	UVB_6H_SHOOT_REP1
UVB	UVB_6H_SHOOT_REP2
UVB_CONTROL	UVB_CONTROL_12H_ROOT_REP1
UVB_CONTROL	UVB_CONTROL_12H_ROOT_REP2
UVB_CONTROL	UVB_CONTROL_12H_SHOOT_REP1
UVB_CONTROL	UVB_CONTROL_12H_SHOOT_REP2
UVB_CONTROL	UVB_CONTROL_15MIN_ROOT_REP1
UVB_CONTROL	UVB_CONTROL_15MIN_ROOT_REP2
UVB_CONTROL	UVB_CONTROL_15MIN_SHOOT_REP1
UVB_CONTROL	UVB_CONTROL_15MIN_SHOOT_REP2
UVB_CONTROL	UVB_CONTROL_1H_ROOT_REP1
UVB_CONTROL	UVB_CONTROL_1H_ROOT_REP2
UVB_CONTROL	UVB_CONTROL_1H_SHOOT_REP1
UVB_CONTROL	UVB_CONTROL_1H_SHOOT_REP2
UVB_CONTROL	UVB_CONTROL_24H_ROOT_REP1
UVB_CONTROL	UVB_CONTROL_24H_ROOT_REP2
UVB_CONTROL	UVB_CONTROL_24H_SHOOT_REP1
UVB_CONTROL	UVB_CONTROL_24H_SHOOT_REP2
UVB_CONTROL	UVB_CONTROL_30MIN_ROOT_REP1
UVB_CONTROL	UVB_CONTROL_30MIN_ROOT_REP2
UVB_CONTROL	UVB_CONTROL_30MIN_SHOOT_REP1
UVB_CONTROL	UVB_CONTROL_30MIN_SHOOT_REP2
UVB_CONTROL	UVB_CONTROL_3H_ROOT_REP1
UVB_CONTROL	UVB_CONTROL_3H_ROOT_REP2
UVB_CONTROL	UVB_CONTROL_3H_SHOOT_REP1
UVB_CONTROL	UVB_CONTROL_3H_SHOOT_REP2
UVB_CONTROL	UVB_CONTROL_6H_ROOT_REP1
UVB_CONTROL	UVB_CONTROL_6H_ROOT_REP2
UVB_CONTROL	UVB_CONTROL_6H_SHOOT_REP1
UVB_CONTROL	UVB_CONTROL_6H_SHOOT_REP2
WOUND	WOUND_12H_ROOT_REP1
WOUND	WOUND_12H_ROOT_REP2
WOUND	WOUND_12H_SHOOT_REP1
WOUND	WOUND_12H_SHOOT_REP2
WOUND	WOUND_15MIN_ROOT_REP1
WOUND	WOUND_15MIN_ROOT_REP2
WOUND	WOUND_15MIN_SHOOT_REP1
WOUND	WOUND_15MIN_SHOOT_REP2
WOUND	WOUND_1H_ROOT_REP1
WOUND	WOUND_1H_ROOT_REP2
WOUND	WOUND_1H_SHOOT_REP1
WOUND	WOUND_1H_SHOOT_REP2
WOUND	WOUND_24H_ROOT_REP1
WOUND	WOUND_24H_ROOT_REP2
WOUND	WOUND_24H_SHOOT_REP1
WOUND	WOUND_24H_SHOOT_REP2
WOUND	WOUND_30MIN_ROOT_REP1
WOUND	WOUND_30MIN_ROOT_REP2
WOUND	WOUND_30MIN_SHOOT_REP1
WOUND	WOUND_30MIN_SHOOT_REP2
WOUND	WOUND_3H_ROOT_REP1
WOUND	WOUND_3H_ROOT_REP2
WOUND	WOUND_3H_SHOOT_REP1
WOUND	WOUND_3H_SHOOT_REP2
WOUND	WOUND_6H_ROOT_REP1
WOUND	WOUND_6H_ROOT_REP2
WOUND	WOUND_6H_SHOOT_REP1
WOUND	WOUND_6H_SHOOT_REP2
WOUND_CONTROL	WOUND_CONTROL_12H_ROOT_REP1
WOUND_CONTROL	WOUND_CONTROL_12H_ROOT_REP2
WOUND_CONTROL	WOUND_CONTROL_12H_SHOOT_REP1
WOUND_CONTROL	WOUND_CONTROL_12H_SHOOT_REP2
WOUND_CONTROL	WOUND_CONTROL_15MIN_ROOT_REP1
WOUND_CONTROL	WOUND_CONTROL_15MIN_ROOT_REP2
WOUND_CONTROL	WOUND_CONTROL_15MIN_SHOOT_REP1
WOUND_CONTROL	WOUND_CONTROL_15MIN_SHOOT_REP2
WOUND_CONTROL	WOUND_CONTROL_1H_ROOT_REP1
WOUND_CONTROL	WOUND_CONTROL_1H_ROOT_REP2
WOUND_CONTROL	WOUND_CONTROL_1H_SHOOT_REP1
WOUND_CONTROL	WOUND_CONTROL_1H_SHOOT_REP2
WOUND_CONTROL	WOUND_CONTROL_24H_ROOT_REP1
WOUND_CONTROL	WOUND_CONTROL_24H_ROOT_REP2
WOUND_CONTROL	WOUND_CONTROL_24H_SHOOT_REP1
WOUND_CONTROL	WOUND_CONTROL_24H_SHOOT_REP2
WOUND_CONTROL	WOUND_CONTROL_30MIN_ROOT_REP1
WOUND_CONTROL	WOUND_CONTROL_30MIN_ROOT_REP2
WOUND_CONTROL	WOUND_CONTROL_30MIN_SHOOT_REP1
WOUND_CONTROL	WOUND_CONTROL_30MIN_SHOOT_REP2
WOUND_CONTROL	WOUND_CONTROL_3H_ROOT_REP1
WOUND_CONTROL	WOUND_CONTROL_3H_ROOT_REP2
WOUND_CONTROL	WOUND_CONTROL_3H_SHOOT_REP1
WOUND_CONTROL	WOUND_CONTROL_3H_SHOOT_REP2
WOUND_CONTROL	WOUND_CONTROL_6H_ROOT_REP1
WOUND_CONTROL	WOUND_CONTROL_6H_ROOT_REP2
WOUND_CONTROL	WOUND_CONTROL_6H_SHOOT_REP1
WOUND_CONTROL	WOUND_CONTROL_6H_SHOOT_REP2
DROUGHT	DROUGHT_12H_ROOT_REP1
DROUGHT	DROUGHT_12H_ROOT_REP2
DROUGHT	DROUGHT_12H_SHOOT_REP1
DROUGHT	DROUGHT_12H_SHOOT_REP2
DROUGHT	DROUGHT_15MIN_ROOT_REP1
DROUGHT	DROUGHT_15MIN_ROOT_REP2
DROUGHT	DROUGHT_15MIN_SHOOT_REP1
DROUGHT	DROUGHT_15MIN_SHOOT_REP2
DROUGHT	DROUGHT_1H_ROOT_REP1
DROUGHT	DROUGHT_1H_ROOT_REP2
DROUGHT	DROUGHT_1H_SHOOT_REP1
DROUGHT	DROUGHT_1H_SHOOT_REP2
DROUGHT	DROUGHT_24H_ROOT_REP1
DROUGHT	DROUGHT_24H_ROOT_REP2
DROUGHT	DROUGHT_24H_SHOOT_REP1
DROUGHT	DROUGHT_24H_SHOOT_REP2
DROUGHT	DROUGHT_30MIN_ROOT_REP1
DROUGHT	DROUGHT_30MIN_ROOT_REP2
DROUGHT	DROUGHT_30MIN_SHOOT_REP1
DROUGHT	DROUGHT_30MIN_SHOOT_REP2
DROUGHT	DROUGHT_3H_ROOT_REP1
DROUGHT	DROUGHT_3H_ROOT_REP2
DROUGHT	DROUGHT_3H_SHOOT_REP1
DROUGHT	DROUGHT_3H_SHOOT_REP2
DROUGHT	DROUGHT_6H_ROOT_REP1
DROUGHT	DROUGHT_6H_ROOT_REP2
DROUGHT	DROUGHT_6H_SHOOT_REP1
DROUGHT	DROUGHT_6H_SHOOT_REP2
DROUGHT_CONTROL	DROUGHT_CONTROL_12H_ROOT_REP1
DROUGHT_CONTROL	DROUGHT_CONTROL_12H_ROOT_REP2
DROUGHT_CONTROL	DROUGHT_CONTROL_12H_SHOOT_REP1
DROUGHT_CONTROL	DROUGHT_CONTROL_12H_SHOOT_REP2
DROUGHT_CONTROL	DROUGHT_CONTROL_15MIN_ROOT_REP1
DROUGHT_CONTROL	DROUGHT_CONTROL_15MIN_ROOT_REP2
DROUGHT_CONTROL	DROUGHT_CONTROL_15MIN_SHOOT_REP1
DROUGHT_CONTROL	DROUGHT_CONTROL_15MIN_SHOOT_REP2
DROUGHT_CONTROL	DROUGHT_CONTROL_1H_ROOT_REP1
DROUGHT_CONTROL	DROUGHT_CONTROL_1H_ROOT_REP2
DROUGHT_CONTROL	DROUGHT_CONTROL_1H_SHOOT_REP1
DROUGHT_CONTROL	DROUGHT_CONTROL_1H_SHOOT_REP2
DROUGHT_CONTROL	DROUGHT_CONTROL_24H_ROOT_REP1
DROUGHT_CONTROL	DROUGHT_CONTROL_24H_ROOT_REP2
DROUGHT_CONTROL	DROUGHT_CONTROL_24H_SHOOT_REP1
DROUGHT_CONTROL	DROUGHT_CONTROL_24H_SHOOT_REP2
DROUGHT_CONTROL	DROUGHT_CONTROL_30MIN_ROOT_REP1
DROUGHT_CONTROL	DROUGHT_CONTROL_30MIN_ROOT_REP2
DROUGHT_CONTROL	DROUGHT_CONTROL_30MIN_SHOOT_REP1
DROUGHT_CONTROL	DROUGHT_CONTROL_30MIN_SHOOT_REP2
DROUGHT_CONTROL	DROUGHT_CONTROL_3H_ROOT_REP1
DROUGHT_CONTROL	DROUGHT_CONTROL_3H_ROOT_REP2
DROUGHT_CONTROL	DROUGHT_CONTROL_3H_SHOOT_REP1
DROUGHT_CONTROL	DROUGHT_CONTROL_3H_SHOOT_REP2
DROUGHT_CONTROL	DROUGHT_CONTROL_6H_ROOT_REP1
DROUGHT_CONTROL	DROUGHT_CONTROL_6H_ROOT_REP2
DROUGHT_CONTROL	DROUGHT_CONTROL_6H_SHOOT_REP1
DROUGHT_CONTROL	DROUGHT_CONTROL_6H_SHOOT_REP2
HEAT	HEAT_12H_ROOT_REP1
HEAT	HEAT_12H_ROOT_REP2
HEAT	HEAT_12H_SHOOT_REP1
HEAT	HEAT_12H_SHOOT_REP2
HEAT	HEAT_15MIN_ROOT_REP1
HEAT	HEAT_15MIN_ROOT_REP2
HEAT	HEAT_15MIN_SHOOT_REP1
HEAT	HEAT_15MIN_SHOOT_REP2
HEAT	HEAT_1H_ROOT_REP1
HEAT	HEAT_1H_ROOT_REP2
HEAT	HEAT_1H_SHOOT_REP1
HEAT	HEAT_1H_SHOOT_REP2
HEAT	HEAT_24H_ROOT_REP1
HEAT	HEAT_24H_ROOT_REP2
HEAT	HEAT_24H_SHOOT_REP1
HEAT	HEAT_24H_SHOOT_REP2
HEAT	HEAT_30MIN_ROOT_REP1
HEAT	HEAT_30MIN_ROOT_REP2
HEAT	HEAT_30MIN_SHOOT_REP1
HEAT	HEAT_30MIN_SHOOT_REP2
HEAT	HEAT_3H_38C_CELL_CULTURE_REP1
HEAT	HEAT_3H_38C_CELL_CULTURE_REP2
HEAT	HEAT_3H_ROOT_REP1
HEAT	HEAT_3H_ROOT_REP2
HEAT	HEAT_3H_SHOOT_REP1
HEAT	HEAT_3H_SHOOT_REP2
HEAT	HEAT_4H_ROOT_REP1
HEAT	HEAT_4H_ROOT_REP2
HEAT	HEAT_4H_SHOOT_REP1
HEAT	HEAT_4H_SHOOT_REP2
HEAT	HEAT_6H_ROOT_REP1
HEAT	HEAT_6H_ROOT_REP2
HEAT	HEAT_6H_SHOOT_REP1
HEAT	HEAT_6H_SHOOT_REP2
HEAT_CONTROL	HEAT_CONTROL_12H_ROOT_REP1
HEAT_CONTROL	HEAT_CONTROL_12H_ROOT_REP2
HEAT_CONTROL	HEAT_CONTROL_12H_SHOOT_REP1
HEAT_CONTROL	HEAT_CONTROL_12H_SHOOT_REP2
HEAT_CONTROL	HEAT_CONTROL_15MIN_ROOT_REP1
HEAT_CONTROL	HEAT_CONTROL_15MIN_ROOT_REP2
HEAT_CONTROL	HEAT_CONTROL_15MIN_SHOOT_REP1
HEAT_CONTROL	HEAT_CONTROL_15MIN_SHOOT_REP2
HEAT_CONTROL	HEAT_CONTROL_1H_ROOT_REP1
HEAT_CONTROL	HEAT_CONTROL_1H_ROOT_REP2
HEAT_CONTROL	HEAT_CONTROL_1H_SHOOT_REP1
HEAT_CONTROL	HEAT_CONTROL_1H_SHOOT_REP2
HEAT_CONTROL	HEAT_CONTROL_24H_ROOT_REP1
HEAT_CONTROL	HEAT_CONTROL_24H_ROOT_REP2
HEAT_CONTROL	HEAT_CONTROL_24H_SHOOT_REP1	TAIR has only data for biological replicate 1 of this treatment condition
HEAT_CONTROL	HEAT_CONTROL_30MIN_ROOT_REP1
HEAT_CONTROL	HEAT_CONTROL_30MIN_ROOT_REP2
HEAT_CONTROL	HEAT_CONTROL_30MIN_SHOOT_REP1
HEAT_CONTROL	HEAT_CONTROL_30MIN_SHOOT_REP2
HEAT_CONTROL	HEAT_CONTROL_3H_25C_CELL_CULTURE_REP1
HEAT_CONTROL	HEAT_CONTROL_3H_25C_CELL_CULTURE_REP2
HEAT_CONTROL	HEAT_CONTROL_3H_ROOT_REP1
HEAT_CONTROL	HEAT_CONTROL_3H_ROOT_REP2
HEAT_CONTROL	HEAT_CONTROL_3H_SHOOT_REP1
HEAT_CONTROL	HEAT_CONTROL_3H_SHOOT_REP2
HEAT_CONTROL	HEAT_CONTROL_4H_ROOT_REP1
HEAT_CONTROL	HEAT_CONTROL_4H_ROOT_REP2
HEAT_CONTROL	HEAT_CONTROL_4H_SHOOT_REP1
HEAT_CONTROL	HEAT_CONTROL_4H_SHOOT_REP2
HEAT_CONTROL	HEAT_CONTROL_6H_ROOT_REP1
HEAT_CONTROL	HEAT_CONTROL_6H_ROOT_REP2
HEAT_CONTROL	HEAT_CONTROL_6H_SHOOT_REP1
HEAT_CONTROL	HEAT_CONTROL_6H_SHOOT_REP2
OXIDATIVE	OXIDATIVE_12H_ROOT_REP1
OXIDATIVE	OXIDATIVE_12H_ROOT_REP2
OXIDATIVE	OXIDATIVE_12H_SHOOT_REP1
OXIDATIVE	OXIDATIVE_12H_SHOOT_REP2
OXIDATIVE	OXIDATIVE_1H_ROOT_REP1
OXIDATIVE	OXIDATIVE_1H_ROOT_REP2
OXIDATIVE	OXIDATIVE_1H_SHOOT_REP1
OXIDATIVE	OXIDATIVE_1H_SHOOT_REP2
OXIDATIVE	OXIDATIVE_24H_ROOT_REP1
OXIDATIVE	OXIDATIVE_24H_ROOT_REP2
OXIDATIVE	OXIDATIVE_24H_SHOOT_REP1
OXIDATIVE	OXIDATIVE_24H_SHOOT_REP2
OXIDATIVE	OXIDATIVE_30MIN_ROOT_REP1
OXIDATIVE	OXIDATIVE_30MIN_ROOT_REP2
OXIDATIVE	OXIDATIVE_30MIN_SHOOT_REP1
OXIDATIVE	OXIDATIVE_30MIN_SHOOT_REP2
OXIDATIVE	OXIDATIVE_3H_ROOT_REP1
OXIDATIVE	OXIDATIVE_3H_ROOT_REP2
OXIDATIVE	OXIDATIVE_3H_SHOOT_REP1
OXIDATIVE	OXIDATIVE_3H_SHOOT_REP2
OXIDATIVE	OXIDATIVE_6H_ROOT_REP1
OXIDATIVE	OXIDATIVE_6H_ROOT_REP2
OXIDATIVE	OXIDATIVE_6H_SHOOT_REP1
OXIDATIVE	OXIDATIVE_6H_SHOOT_REP2
OXIDATIVE_CONTROL	OXIDATIVE_CONTROL_12H_ROOT_REP1
OXIDATIVE_CONTROL	OXIDATIVE_CONTROL_12H_ROOT_REP2
OXIDATIVE_CONTROL	OXIDATIVE_CONTROL_12H_SHOOT_REP1
OXIDATIVE_CONTROL	OXIDATIVE_CONTROL_12H_SHOOT_REP2
OXIDATIVE_CONTROL	OXIDATIVE_CONTROL_1H_ROOT_REP1
OXIDATIVE_CONTROL	OXIDATIVE_CONTROL_1H_ROOT_REP2
OXIDATIVE_CONTROL	OXIDATIVE_CONTROL_1H_SHOOT_REP1
OXIDATIVE_CONTROL	OXIDATIVE_CONTROL_1H_SHOOT_REP2
OXIDATIVE_CONTROL	OXIDATIVE_CONTROL_24H_ROOT_REP1
OXIDATIVE_CONTROL	OXIDATIVE_CONTROL_24H_ROOT_REP2
OXIDATIVE_CONTROL	OXIDATIVE_CONTROL_24H_SHOOT_REP1
OXIDATIVE_CONTROL	OXIDATIVE_CONTROL_24H_SHOOT_REP2
OXIDATIVE_CONTROL	OXIDATIVE_CONTROL_30MIN_ROOT_REP1
OXIDATIVE_CONTROL	OXIDATIVE_CONTROL_30MIN_ROOT_REP2
OXIDATIVE_CONTROL	OXIDATIVE_CONTROL_30MIN_SHOOT_REP1
OXIDATIVE_CONTROL	OXIDATIVE_CONTROL_30MIN_SHOOT_REP2
OXIDATIVE_CONTROL	OXIDATIVE_CONTROL_3H_ROOT_REP1
OXIDATIVE_CONTROL	OXIDATIVE_CONTROL_3H_ROOT_REP2
OXIDATIVE_CONTROL	OXIDATIVE_CONTROL_3H_SHOOT_REP1
OXIDATIVE_CONTROL	OXIDATIVE_CONTROL_3H_SHOOT_REP2
OXIDATIVE_CONTROL	OXIDATIVE_CONTROL_6H_ROOT_REP1
OXIDATIVE_CONTROL	OXIDATIVE_CONTROL_6H_ROOT_REP2
OXIDATIVE_CONTROL	OXIDATIVE_CONTROL_6H_SHOOT_REP1
OXIDATIVE_CONTROL	OXIDATIVE_CONTROL_6H_SHOOT_REP2
LIGHT	1PS	Seedlings, REP1
LIGHT	2PS	Seedlings, REP2
LIGHT	3PS	Seedlings, REP3
LIGHT	1PL	Seedlings, REP1
LIGHT	2PL	Seedlings, REP2
LIGHT	3PL	Seedlings, REP3
LIGHT	1RS	Seedlings, REP1
LIGHT	2RS	Seedlings, REP2
LIGHT	3RS	Seedlings, REP3
LIGHT	1RL	Seedlings, REP1
LIGHT	2RL	Seedlings, REP2
LIGHT	3RL	Seedlings, REP3
LIGHT	1FS	Seedlings, REP1
LIGHT	2FS	Seedlings, REP2
LIGHT	3FS	Seedlings, REP3
LIGHT	1FL	Seedlings, REP1
LIGHT	2FL	Seedlings, REP2
LIGHT	3FL	Seedlings, REP3
LIGHT	1BS	Seedlings, REP1
LIGHT	2BS	Seedlings, REP2
LIGHT	3BS	Seedlings, REP3
LIGHT	1BL	Seedlings, REP1
LIGHT	2BL	Seedlings, REP2
LIGHT	3BL	Seedlings, REP3
LIGHT_CONTROL	1DS	Seedlings, REP1
LIGHT_CONTROL	2DS	Seedlings, REP2
LIGHT_CONTROL	3DS	Seedlings, REP3
LIGHT_CONTROL	1DL	Seedlings, REP1
LIGHT_CONTROL	2DL	Seedlings, REP2
LIGHT_CONTROL	3DL	Seedlings, REP3
LIGHT_CONTROL	1WS	Seedlings, REP1
LIGHT_CONTROL	2WS	Seedlings, REP2
LIGHT_CONTROL	3WS	Seedlings, REP3
LIGHT_CONTROL	1WL	Seedlings, REP1
LIGHT_CONTROL	2WL	Seedlings, REP2
LIGHT_CONTROL	3WL	Seedlings, REP3
LIGHT_CONTROL	1WS	Seedlings, REP1
LIGHT_CONTROL	2WS	Seedlings, REP2
LIGHT_CONTROL	3WS	Seedlings, REP3
LIGHT_CONTROL	1WL	Seedlings, REP1
LIGHT_CONTROL	2WL	Seedlings, REP2
LIGHT_CONTROL	3WL	Seedlings, REP3
LIGHT_CONTROL	1WS	Seedlings, REP1
LIGHT_CONTROL	2WS	Seedlings, REP2
LIGHT_CONTROL	3WS	Seedlings, REP3
LIGHT_CONTROL	1WL	Seedlings, REP1
LIGHT_CONTROL	2WL	Seedlings, REP2
LIGHT_CONTROL	3WL	Seedlings, REP3
